# Supplementary material for: Methodological Assessment of High-Throughput Sequencing Platforms: Illumina vs. MGI in Clinical-Grade CFTR Genotyping
Source: Int J Mol Sci. 2025 Dec 3;26(23):11701. doi: 10.3390/ijms262311701 (PMC12692382; doi:10.3390/ijms262311701)
Supplement: Supplementary file 1 [file ijms-26-11701-s001.zip]

Archive with 1 entries (1 files):
- ijms-4023177-supplementary.pdf
